# Supplementary material for: Inequalities and age-period-cohort effects of global and regional burden for interstitial lung disease and pulmonary sarcoidosis: based on Global Burden of Disease study 2021
Source: Front Med (Lausanne). 2025 May 26;12:1471402. doi: 10.3389/fmed.2025.1471402 (PMC12146182; doi:10.3389/fmed.2025.1471402)
Supplement: Supplementary Table S1 — The regional and national numbers and ASRs of DALY, incidence, and prevalence in ILD and pulmonary sarcoidosis in 2021, and their annual percentage change with 95% UI from 1992 to 2021. Abbreviations: DALYs, Disability-adjusted life-years rate; ILD, Interstitial lung disease; ASDR, Age-standardized disability-adjusted life-years rate; ASMR, Age-standardized mortality rate; AAPC, Average annual percentage Change, 95% uncertain intervals are displayed in the brackets. [file Table_1.xlsx]

## Sheet: 整理
location	DALYs			Incidence			Prevalence
	Number,	ASDR,	AAPC,	Number,	ASMR,	AAPC,	Number,	ASMR,	AAPC,
	2021	2021	1992~2021	2021	2021	1992~2021	2021	2021	1992~2021
Global	4042150 (3489790~4516880)	47.618 (41.258~53.165)	2.005 (1.907~2.102)	390267 (346393~433403)	4.545 (4.055~5.038)	1.708 (1.651~1.766)	4306630 (3802950~4898710)	50.011 (44.239~56.774)	1.446 (1.407~1.486)
Sex
Male	2237270 (1839500~2555200)	57.788 (47.499~65.767)	1.936 (1.811~2.061)	214681 (190533~238498)	5.365 (4.802~5.953)	1.730 (1.661~1.800)	2149200 (1902460~2433400)	53.725 (47.690~60.590)	1.525 (1.476~1.573)
Female	1804880 (1465710~2216380)	39.486 (31.952~48.620)	2.086 (1.953~2.219)	175586 (155725~195607)	3.886 (3.456~4.313)	1.687 (1.648~1.725)	2157430 (1902020~2464270)	47.301 (41.740~54.008)	1.367 (1.332~1.401)
Five world regions
Africa	184688 (98853~290733)	25.541 (13.796~40.777)	-0.124 (-0.168~-0.080)	15186 (13236~17436)	1.941 (1.713~2.172)	0.284 (0.265~0.304)	165016 (140126~194957)	21.352 (18.410~24.770)	0.582 (0.555~0.608)
America	1062010 (973189~1132060)	80.028 (73.614~85.268)	2.624 (2.281~2.969)	106426 (94969~117771)	8.043 (7.226~8.854)	2.114 (2.065~2.164)	1129600 (1005550~1268330)	85.062 (76.127~95.382)	1.540 (1.450~1.631)
Asia	2149900 (1717920~2607940)	43.501 (35.196~52.632)	2.110 (1.937~2.283)	214774 (188728~241485)	4.212 (3.715~4.709)	1.923 (1.885~1.961)	2349940 (2049170~2711400)	46.263 (40.401~53.091)	1.889 (1.851~1.927)
Europe	638548 (584836~682111)	40.709 (37.713~43.480)	2.449 (2.005~2.896)	53412 (48547~58413)	3.766 (3.429~4.122)	1.853 (1.809~1.898)	656432 (591234~735102)	45.321 (40.505~51.027)	1.410 (1.348~1.472)
Oceania	8024 (5581~12403)	74.630 (50.209~118.430)	0.554 (0.445~0.663)	419 (385~456)	4.200 (3.906~4.509)	0.780 (0.761~0.799)	4880 (4391~5411)	49.164 (44.658~54.301)	0.935 (0.914~0.956)
Countries
Afghanistan	985 (297~2844)	7.946 (2.171~21.999)	0.979 (0.854~1.104)	294 (250~346)	2.021 (1.780~2.260)	-0.931 (-1.076~-0.786)	3058 (2502~3690)	22.429 (19.215~26.370)	-0.986 (-1.172~-0.799)
Albania	882 (504~1438)	21.665 (12.408~35.787)	1.674 (1.270~2.080)	89 (80~98)	2.386 (2.144~2.660)	1.696 (1.619~1.773)	1382 (1207~1589)	35.292 (30.448~41.213)	2.457 (2.409~2.506)
Algeria	2776 (1103~6568)	7.417 (2.816~18.153)	4.069 (3.948~4.189)	992 (878~1134)	2.524 (2.248~2.827)	2.061 (2.033~2.089)	12854 (11083~15093)	32.266 (28.094~37.517)	2.496 (2.463~2.529)
American Samoa	15 (10~24)	30.056 (21.391~48.077)	-0.373 (-0.592~-0.154)	1 (1~1)	1.961 (1.771~2.171)	0.535 (0.515~0.555)	14 (12~16)	27.891 (24.384~31.829)	0.948 (0.930~0.965)
Andorra	65 (28~115)	43.435 (18.509~75.959)	1.249 (1.013~1.485)	9 (8~9)	5.749 (5.174~6.341)	2.172 (1.963~2.382)	91 (81~103)	61.118 (54.455~68.941)	2.113 (1.905~2.321)
Angola	3369 (1415~5841)	24.935 (10.371~45.618)	-0.728 (-1.234~-0.218)	268 (234~308)	1.801 (1.614~2.004)	0.249 (0.222~0.277)	2706 (2252~3205)	18.207 (15.792~21.147)	0.668 (0.651~0.685)
Antigua and Barbuda	23 (22~25)	23.038 (21.529~24.888)	3.317 (2.844~3.793)	2 (2~2)	1.742 (1.584~1.923)	2.311 (2.280~2.341)	21 (19~25)	19.477 (17.005~22.467)	2.423 (2.354~2.491)
Argentina	41402 (38080~45001)	73.842 (67.964~80.078)	1.693 (0.808~2.586)	4305 (4026~4571)	7.832 (7.346~8.323)	1.847 (1.835~1.858)	43609 (40019~47261)	78.800 (72.201~85.465)	1.760 (1.728~1.791)
Armenia	1270 (1124~1442)	31.004 (27.467~35.137)	-1.060 (-2.597~0.501)	171 (157~187)	4.112 (3.765~4.481)	2.074 (1.994~2.154)	1718 (1540~1927)	41.239 (36.958~46.659)	2.019 (1.957~2.081)
Australia	28209 (24680~30790)	60.650 (53.785~65.680)	4.351 (3.580~5.128)	2925 (2654~3199)	6.610 (6.049~7.190)	3.506 (3.462~3.549)	28564 (25716~31635)	63.591 (57.212~70.802)	3.249 (3.196~3.302)
Austria	4781 (4288~5267)	27.319 (24.714~30.168)	3.193 (2.592~3.798)	434 (402~468)	3.025 (2.784~3.287)	0.729 (0.679~0.779)	6545 (5837~7296)	42.806 (37.806~48.173)	0.444 (0.360~0.528)
Azerbaijan	2360 (1269~4097)	22.426 (12.209~37.198)	-0.812 (-1.164~-0.459)	302 (271~335)	2.962 (2.676~3.273)	1.040 (0.981~1.099)	3552 (3083~4116)	32.498 (28.657~37.241)	1.433 (1.348~1.518)
Bahamas	275 (221~341)	67.213 (54.404~82.966)	3.881 (3.106~4.662)	13 (12~14)	3.123 (2.917~3.354)	2.480 (2.440~2.520)	142 (128~158)	33.317 (29.935~36.745)	2.668 (2.630~2.705)
Bahrain	537 (331~741)	62.066 (38.719~86.102)	2.015 (1.791~2.240)	60 (54~67)	5.731 (5.241~6.261)	2.894 (2.841~2.948)	642 (560~741)	57.706 (51.770~64.388)	3.013 (2.920~3.107)
Bangladesh	88724 (61324~129964)	63.134 (43.437~92.233)	1.675 (1.511~1.839)	7446 (6712~8190)	5.173 (4.672~5.660)	2.321 (2.292~2.350)	75227 (66950~84357)	52.035 (46.304~58.075)	3.138 (3.100~3.177)
Barbados	196 (159~235)	40.217 (32.679~48.470)	3.795 (3.306~4.286)	12 (11~13)	2.539 (2.346~2.733)	2.469 (2.429~2.510)	126 (113~139)	26.141 (23.152~29.104)	2.441 (2.419~2.463)
Belarus	1287 (1062~1527)	9.010 (7.421~10.691)	-4.135 (-4.483~-3.785)	156 (138~174)	1.369 (1.212~1.544)	-2.790 (-2.830~-2.750)	3549 (3036~4092)	26.339 (22.195~30.777)	-1.777 (-1.806~-1.747)
Belgium	10295 (9352~11176)	45.769 (42.031~49.518)	3.329 (2.665~3.997)	783 (719~850)	3.760 (3.463~4.102)	2.122 (1.974~2.270)	8666 (7825~9593)	40.214 (36.123~44.806)	1.980 (1.830~2.130)
Belize	404 (354~464)	119.549 (104.466~136.897)	3.485 (2.364~4.617)	25 (23~26)	7.345 (6.920~7.793)	3.085 (2.951~3.218)	244 (224~264)	72.205 (66.588~77.728)	3.529 (3.383~3.675)
Benin	1888 (743~3704)	31.160 (12.100~65.222)	-1.180 (-1.442~-0.918)	73 (62~86)	1.012 (0.894~1.137)	-0.506 (-0.536~-0.476)	788 (639~957)	11.651 (9.751~13.808)	-0.113 (-0.164~-0.062)
Bermuda	103 (88~122)	81.371 (68.975~96.406)	3.038 (1.926~4.163)	8 (8~9)	6.583 (6.167~7.032)	3.158 (3.131~3.185)	84 (77~91)	67.109 (61.485~73.219)	3.378 (3.362~3.394)
Bhutan	421 (280~638)	69.830 (46.396~105.741)	2.312 (2.128~2.497)	44 (40~48)	6.944 (6.328~7.588)	3.432 (3.376~3.488)	406 (364~448)	64.851 (58.200~71.562)	4.056 (3.974~4.138)
Bolivia (Plurinational State of)	15874 (10498~22568)	184.192 (121.938~261.468)	1.604 (1.514~1.695)	1571 (1442~1706)	18.483 (16.968~20.019)	2.831 (2.803~2.859)	10337 (9422~11296)	115.371 (105.442~125.765)	2.972 (2.932~3.012)
Bosnia and Herzegovina	884 (569~1363)	15.776 (10.363~24.027)	0.530 (0.336~0.726)	85 (76~93)	1.777 (1.586~2.002)	0.595 (0.488~0.702)	1480 (1276~1722)	28.333 (24.091~33.360)	1.501 (1.375~1.627)
Botswana	489 (169~955)	32.774 (11.232~64.798)	-0.092 (-0.541~0.358)	63 (56~70)	3.634 (3.308~3.962)	1.378 (1.327~1.428)	678 (590~774)	39.362 (34.774~44.105)	1.841 (1.750~1.933)
Brazil	100994 (93922~106357)	40.844 (37.915~43.040)	3.046 (2.567~3.528)	6513 (5705~7309)	2.627 (2.298~2.955)	1.837 (1.798~1.876)	51550 (44624~59313)	20.496 (17.785~23.523)	0.773 (0.669~0.876)
Brunei Darussalam	207 (152~268)	60.897 (43.880~79.943)	1.127 (0.952~1.301)	42 (39~46)	10.423 (9.650~11.335)	1.386 (1.322~1.450)	471 (427~526)	127.247 (116.007~139.792)	1.446 (1.399~1.492)
Bulgaria	1713 (1450~2013)	14.386 (12.179~16.940)	1.300 (0.745~1.859)	109 (98~122)	1.192 (1.042~1.373)	-0.589 (-0.637~-0.541)	2231 (1898~2615)	20.740 (17.280~24.641)	-0.085 (-0.113~-0.056)
Burkina Faso	2430 (945~4140)	21.843 (8.891~40.013)	-0.903 (-1.037~-0.768)	104 (86~124)	0.813 (0.700~0.932)	-0.596 (-0.631~-0.561)	1168 (922~1441)	9.701 (7.884~11.731)	-0.293 (-0.335~-0.250)
Burundi	1426 (561~2817)	24.481 (9.196~50.039)	-1.185 (-1.286~-1.084)	102 (87~118)	1.673 (1.479~1.878)	-0.054 (-0.129~0.021)	930 (759~1117)	14.898 (12.615~17.372)	-0.019 (-0.116~0.078)
Cabo Verde	116 (48~222)	25.030 (10.335~47.291)	-1.821 (-2.029~-1.612)	4 (4~5)	0.808 (0.697~0.930)	1.672 (1.642~1.703)	58 (47~71)	11.369 (9.334~13.749)	2.140 (2.070~2.210)
Cambodia	674 (249~1644)	5.270 (1.905~13.203)	1.978 (1.881~2.076)	161 (138~186)	1.211 (1.059~1.371)	2.162 (2.119~2.205)	1720 (1430~2064)	12.763 (10.760~15.086)	2.685 (2.642~2.728)
Cameroon	5502 (2217~9768)	36.766 (14.626~67.231)	-1.151 (-1.302~-0.998)	186 (158~218)	1.039 (0.920~1.170)	-0.611 (-0.656~-0.566)	2028 (1641~2466)	11.999 (10.042~14.236)	-0.286 (-0.336~-0.236)
Canada	57701 (52032~62693)	80.225 (73.050~86.947)	3.234 (2.553~3.918)	6846 (6234~7480)	10.193 (9.346~11.026)	3.034 (2.987~3.080)	79596 (72771~87025)	117.205 (106.275~128.807)	2.595 (2.567~2.624)
Central African Republic	842 (301~1631)	33.741 (12.825~69.872)	-0.082 (-0.245~0.081)	45 (39~53)	1.693 (1.485~1.901)	-0.024 (-0.069~0.021)	413 (336~497)	14.467 (12.173~16.834)	-0.012 (-0.066~0.042)
Chad	2411 (992~4285)	35.386 (14.635~65.228)	-1.222 (-1.315~-1.129)	83 (70~98)	1.029 (0.908~1.171)	-1.077 (-1.112~-1.042)	856 (691~1038)	11.208 (9.343~13.257)	-0.799 (-0.854~-0.744)
Chile	41509 (38124~44276)	161.708 (148.710~172.348)	4.139 (2.759~5.538)	3865 (3583~4144)	15.127 (14.031~16.231)	3.757 (3.721~3.792)	38771 (35556~42092)	150.805 (138.332~163.678)	3.973 (3.941~4.005)
China	222288 (158551~288301)	10.815 (7.701~13.972)	1.645 (1.515~1.776)	48514 (41541~55949)	2.323 (2.027~2.653)	2.571 (2.387~2.756)	628383 (534993~737822)	29.416 (25.278~34.392)	2.413 (2.344~2.481)
Colombia	19221 (16296~22709)	35.068 (29.714~41.442)	5.076 (4.043~6.119)	1475 (1353~1605)	2.661 (2.441~2.900)	3.294 (3.252~3.335)	17062 (15151~19064)	30.966 (27.521~34.677)	3.526 (3.438~3.613)
Comoros	116 (49~236)	22.005 (9.150~45.413)	0.160 (-0.544~0.870)	9 (8~10)	1.598 (1.419~1.787)	1.136 (1.112~1.159)	85 (71~101)	15.285 (13.086~17.834)	1.361 (1.328~1.393)
Congo	950 (398~1684)	31.684 (13.249~58.934)	-0.083 (-0.284~0.120)	64 (56~73)	1.944 (1.745~2.152)	0.912 (0.886~0.937)	650 (548~772)	19.444 (16.953~22.526)	1.247 (1.210~1.284)
Cook Islands	7 (4~12)	31.239 (17.274~56.502)	0.071 (-0.070~0.212)	1 (1~1)	2.798 (2.541~3.075)	1.098 (1.055~1.141)	10 (9~11)	44.587 (39.205~50.141)	1.859 (1.812~1.906)
Costa Rica	4208 (3768~4663)	77.170 (69.180~85.369)	3.821 (2.845~4.807)	392 (366~420)	7.084 (6.617~7.558)	3.264 (3.233~3.294)	4022 (3699~4354)	73.250 (67.368~79.235)	3.304 (3.266~3.342)
Croatia	793 (680~903)	10.454 (8.980~12.004)	1.748 (1.116~2.385)	79 (71~87)	1.497 (1.331~1.686)	0.339 (0.261~0.418)	1889 (1649~2160)	29.535 (25.343~33.983)	0.903 (0.847~0.959)
Cuba	1608 (1386~1821)	9.053 (7.822~10.283)	3.175 (2.386~3.969)	152 (134~173)	0.935 (0.818~1.065)	1.348 (1.314~1.381)	2239 (1887~2654)	13.012 (10.820~15.518)	1.774 (1.732~1.816)
Cyprus	1666 (1199~2196)	81.337 (59.675~106.600)	0.033 (-0.255~0.322)	143 (128~158)	6.920 (6.281~7.588)	1.299 (1.243~1.356)	1450 (1299~1611)	68.814 (61.707~76.604)	1.301 (1.212~1.390)
Czechia	7628 (6618~8640)	37.613 (32.570~42.633)	3.850 (2.663~5.051)	447 (408~492)	2.736 (2.497~3.015)	3.042 (2.878~3.207)	7456 (6717~8375)	40.996 (36.433~46.440)	2.953 (2.827~3.078)
Côte d'Ivoire	4416 (1664~8190)	33.593 (12.550~64.164)	-0.362 (-0.588~-0.136)	173 (147~202)	1.071 (0.949~1.200)	0.002 (-0.044~0.048)	1882 (1521~2263)	12.224 (10.325~14.409)	0.439 (0.363~0.514)
Democratic People's Republic of Korea	3650 (2076~6683)	11.256 (6.505~20.351)	1.679 (1.611~1.748)	492 (435~559)	1.457 (1.301~1.637)	1.221 (1.193~1.249)	6049 (5158~7031)	18.009 (15.453~20.862)	1.407 (1.382~1.431)
Democratic Republic of the Congo	14920 (5882~35891)	37.123 (14.129~97.530)	0.391 (0.188~0.595)	855 (736~984)	1.901 (1.666~2.133)	0.465 (0.440~0.490)	8301 (6945~9853)	18.310 (15.670~21.191)	0.471 (0.427~0.514)
Denmark	5891 (5287~6538)	50.087 (45.443~55.078)	3.101 (2.573~3.632)	462 (425~500)	4.578 (4.233~4.936)	1.335 (1.286~1.384)	5865 (5321~6475)	55.429 (49.684~61.607)	1.351 (1.300~1.403)
Djibouti	133 (54~272)	18.399 (7.417~36.503)	0.499 (0.260~0.738)	13 (12~16)	1.673 (1.501~1.859)	1.385 (1.309~1.461)	137 (114~164)	16.675 (14.382~19.364)	1.736 (1.631~1.841)
Dominica	22 (14~30)	27.227 (18.044~37.715)	2.511 (2.385~2.638)	2 (2~2)	2.308 (2.108~2.509)	2.508 (2.493~2.523)	18 (16~20)	22.135 (19.446~24.952)	2.394 (2.352~2.437)
Dominican Republic	1371 (813~2305)	13.219 (7.807~22.066)	2.762 (2.494~3.031)	148 (132~166)	1.401 (1.253~1.564)	2.413 (2.371~2.456)	1703 (1456~1992)	16.194 (13.909~18.872)	2.677 (2.660~2.693)
Ecuador	23487 (19334~28547)	147.186 (121.707~177.957)	4.898 (4.223~5.578)	1970 (1824~2122)	12.440 (11.515~13.406)	4.047 (3.966~4.128)	13355 (12228~14455)	81.932 (74.993~88.640)	4.102 (3.971~4.233)
Egypt	8174 (6084~10662)	12.418 (9.389~16.423)	-0.657 (-1.039~-0.274)	1931 (1690~2222)	2.540 (2.252~2.877)	1.412 (1.386~1.438)	24036 (20382~28452)	31.911 (27.553~37.035)	1.774 (1.740~1.808)
El Salvador	2829 (1890~3718)	45.216 (30.250~59.362)	2.074 (1.731~2.417)	309 (283~335)	4.898 (4.497~5.310)	3.553 (3.499~3.607)	2916 (2641~3212)	47.071 (42.540~51.902)	3.562 (3.494~3.631)
Equatorial Guinea	168 (65~342)	27.553 (11.026~56.547)	-1.135 (-1.433~-0.835)	15 (13~17)	2.127 (1.889~2.366)	0.691 (0.647~0.735)	151 (126~179)	22.967 (19.872~26.577)	1.599 (1.549~1.648)
Eritrea	863 (343~1448)	25.353 (10.482~42.285)	-0.001 (-0.104~0.102)	54 (47~62)	1.474 (1.318~1.646)	0.734 (0.691~0.776)	520 (429~627)	14.197 (12.199~16.469)	0.998 (0.959~1.037)
Estonia	222 (189~264)	9.087 (7.516~10.935)	-4.816 (-6.333~-3.273)	31 (29~34)	1.862 (1.692~2.056)	0.972 (0.949~0.994)	679 (600~767)	34.721 (30.044~39.615)	1.381 (1.345~1.418)
Eswatini	255 (84~495)	41.750 (13.900~79.392)	0.736 (0.433~1.039)	21 (18~23)	3.106 (2.830~3.416)	0.577 (0.538~0.615)	210 (181~244)	30.901 (27.333~34.974)	0.963 (0.926~1.001)
Ethiopia	9412 (3683~18421)	18.247 (6.706~37.185)	-0.621 (-0.704~-0.538)	769 (654~891)	1.445 (1.254~1.635)	0.339 (0.305~0.373)	6548 (5325~7875)	12.035 (10.080~14.245)	0.531 (0.490~0.572)
Fiji	208 (131~288)	24.128 (15.123~33.141)	0.693 (0.527~0.860)	14 (13~16)	1.617 (1.448~1.816)	0.518 (0.500~0.537)	213 (181~246)	23.767 (20.333~27.334)	1.099 (1.074~1.123)
Finland	7657 (6781~8399)	59.880 (54.113~65.516)	4.038 (3.435~4.644)	619 (559~679)	5.478 (5.010~5.987)	2.678 (2.545~2.812)	6884 (6207~7643)	59.367 (53.436~66.299)	2.264 (2.153~2.376)
France	54167 (47667~60295)	39.233 (35.161~43.400)	2.973 (2.320~3.630)	5000 (4623~5368)	4.063 (3.761~4.377)	2.128 (2.105~2.151)	56617 (51406~62350)	45.278 (40.410~50.682)	1.902 (1.879~1.924)
Gabon	295 (119~608)	26.816 (10.861~55.941)	-0.625 (-0.691~-0.560)	25 (22~28)	2.060 (1.853~2.273)	0.528 (0.496~0.561)	256 (220~298)	21.295 (18.561~24.303)	0.829 (0.799~0.860)
Gambia	438 (185~848)	38.461 (15.792~76.359)	-0.160 (-0.923~0.609)	14 (12~17)	1.053 (0.932~1.191)	-0.124 (-0.146~-0.102)	149 (120~179)	11.789 (9.899~14.009)	0.182 (0.155~0.209)
Georgia	850 (724~985)	15.213 (12.984~17.640)	2.620 (0.724~4.551)	131 (122~141)	2.407 (2.231~2.592)	1.511 (1.357~1.666)	1428 (1291~1588)	26.407 (23.709~29.489)	1.085 (1.021~1.148)
Germany	79027 (71415~85689)	41.498 (38.204~44.555)	2.776 (2.527~3.025)	6432 (5957~6917)	3.947 (3.635~4.265)	1.800 (1.685~1.916)	78725 (71096~86635)	45.578 (40.544~50.954)	1.648 (1.590~1.707)
Ghana	6346 (2800~10446)	33.886 (14.893~55.114)	0.505 (0.333~0.677)	337 (297~380)	1.640 (1.489~1.806)	0.291 (0.251~0.331)	3550 (2996~4139)	17.506 (15.082~19.951)	0.678 (0.646~0.710)
Greece	9475 (8535~10295)	41.760 (38.481~44.905)	6.125 (4.053~8.237)	609 (548~669)	2.993 (2.715~3.285)	3.611 (3.494~3.728)	6983 (6234~7813)	32.662 (28.893~37.026)	3.131 (3.023~3.239)
Greenland	56 (31~78)	85.036 (45.995~118.850)	1.489 (1.336~1.643)	8 (7~8)	11.120 (10.161~12.075)	2.154 (2.079~2.230)	79 (71~87)	116.223 (105.381~127.819)	2.329 (2.258~2.399)
Grenada	43 (37~49)	38.807 (33.464~44.033)	3.357 (2.349~4.376)	3 (2~3)	2.320 (2.141~2.516)	2.266 (2.207~2.326)	28 (25~32)	24.335 (21.583~27.620)	2.707 (2.666~2.748)
Guam	145 (119~199)	79.603 (65.448~108.963)	-0.782 (-1.197~-0.364)	11 (10~12)	6.041 (5.671~6.474)	0.424 (0.397~0.452)	178 (163~192)	93.535 (85.940~101.750)	0.965 (0.941~0.989)
Guatemala	8716 (7465~10004)	74.997 (64.135~86.271)	2.045 (0.773~3.333)	533 (498~566)	4.681 (4.392~4.956)	2.434 (2.359~2.510)	4808 (4385~5233)	42.281 (38.727~45.860)	2.482 (2.391~2.574)
Guinea	2208 (920~4240)	34.756 (14.277~70.173)	-1.281 (-1.430~-1.131)	77 (65~90)	1.045 (0.927~1.177)	-1.055 (-1.109~-1.002)	812 (665~975)	11.582 (9.754~13.673)	-0.830 (-0.880~-0.781)
Guinea-Bissau	362 (144~613)	40.531 (16.880~69.972)	-1.111 (-1.220~-1.002)	11 (9~13)	0.990 (0.873~1.121)	-0.551 (-0.594~-0.508)	114 (91~140)	10.969 (9.196~13.016)	-0.240 (-0.275~-0.206)
Guyana	321 (241~413)	47.164 (35.883~60.387)	2.453 (1.202~3.720)	16 (14~17)	2.326 (2.152~2.501)	2.321 (2.239~2.403)	167 (147~189)	24.074 (21.490~27.026)	2.912 (2.872~2.951)
Haiti	4164 (1715~8004)	49.355 (22.238~90.361)	1.249 (1.089~1.409)	195 (174~217)	2.401 (2.170~2.639)	1.216 (1.192~1.239)	1682 (1449~1936)	19.311 (17.001~21.933)	1.235 (1.210~1.260)
Honduras	5758 (3206~8488)	83.782 (45.773~121.531)	1.719 (1.587~1.850)	363 (329~400)	5.306 (4.806~5.806)	2.575 (2.558~2.591)	3543 (3169~3951)	52.633 (47.150~58.613)	2.645 (2.607~2.683)
Hungary	5917 (5195~6670)	34.325 (30.032~38.712)	2.057 (1.418~2.700)	360 (334~386)	2.488 (2.290~2.711)	1.160 (1.123~1.198)	6185 (5521~6909)	38.737 (33.988~44.024)	1.379 (1.330~1.429)
Iceland	234 (208~258)	41.271 (36.962~45.402)	4.468 (3.799~5.142)	20 (18~22)	3.724 (3.436~4.033)	2.344 (2.272~2.415)	231 (208~255)	42.316 (38.006~47.213)	2.227 (2.147~2.307)
India	1124250 (750835~1523500)	95.501 (63.699~129.588)	1.828 (1.552~2.106)	81114 (70536~91985)	6.767 (5.910~7.657)	1.607 (1.571~1.643)	654925 (565718~757500)	52.554 (45.533~60.834)	1.579 (1.545~1.614)
Indonesia	20229 (7242~47750)	7.944 (2.791~19.059)	1.749 (1.682~1.816)	4551 (3927~5252)	1.771 (1.533~2.011)	2.008 (1.993~2.023)	45335 (38245~53946)	17.093 (14.556~20.023)	2.120 (2.096~2.143)
Iran (Islamic Republic of)	2571 (1498~3631)	3.001 (1.740~4.261)	2.949 (2.892~3.007)	1282 (1093~1500)	1.475 (1.267~1.688)	2.330 (2.280~2.380)	17455 (14267~20993)	19.767 (16.386~23.498)	2.487 (2.402~2.573)
Iraq	5106 (3394~7065)	19.638 (13.046~26.709)	1.242 (1.121~1.365)	662 (586~753)	2.195 (1.972~2.441)	1.742 (1.638~1.845)	8451 (7129~9861)	28.978 (25.028~33.381)	2.293 (2.164~2.423)
Ireland	7435 (6599~8251)	93.782 (83.809~103.760)	3.372 (2.711~4.038)	677 (617~745)	8.909 (8.137~9.742)	3.389 (3.308~3.471)	7356 (6626~8117)	94.141 (84.700~103.647)	3.243 (3.192~3.295)
Israel	3729 (3343~4075)	30.302 (27.452~33.103)	2.221 (1.692~2.752)	348 (322~374)	3.032 (2.790~3.266)	1.365 (1.333~1.397)	4148 (3742~4637)	35.501 (31.622~39.865)	1.380 (1.354~1.406)
Italy	59746 (53515~64591)	43.505 (39.946~46.840)	6.977 (6.144~7.817)	5326 (4614~6036)	4.599 (4.052~5.191)	2.873 (2.695~3.052)	72288 (63413~83209)	58.995 (51.463~68.716)	2.113 (1.937~2.289)
Jamaica	779 (602~981)	25.287 (19.468~31.853)	4.498 (3.270~5.740)	47 (43~52)	1.492 (1.356~1.644)	2.175 (2.136~2.215)	550 (478~627)	17.827 (15.453~20.290)	2.212 (2.173~2.250)
Japan	383903 (335660~419248)	97.212 (87.132~105.883)	3.721 (3.422~4.020)	35521 (30753~40873)	12.733 (11.090~14.491)	2.236 (2.184~2.287)	520918 (451216~600474)	160.238 (140.328~183.483)	2.282 (2.235~2.329)
Jordan	4099 (2972~5479)	52.061 (37.655~70.170)	1.006 (0.865~1.148)	541 (496~584)	6.166 (5.717~6.621)	2.114 (2.039~2.188)	5963 (5322~6608)	70.504 (63.769~77.019)	2.466 (2.383~2.548)
Kazakhstan	4398 (3454~5532)	23.596 (18.541~29.658)	-0.061 (-1.321~1.215)	498 (454~546)	2.632 (2.409~2.876)	1.702 (1.631~1.772)	6181 (5432~6995)	32.287 (28.596~36.438)	1.875 (1.775~1.975)
Kenya	7130 (2397~20416)	28.108 (8.929~84.458)	1.328 (1.105~1.551)	476 (405~556)	1.686 (1.464~1.917)	0.779 (0.744~0.815)	4620 (3842~5566)	16.373 (13.847~19.297)	0.749 (0.717~0.780)
Kiribati	67 (36~113)	63.298 (34.592~106.976)	0.097 (-0.022~0.217)	2 (2~3)	2.505 (2.312~2.731)	0.396 (0.357~0.434)	31 (27~35)	31.105 (27.832~34.894)	0.686 (0.621~0.751)
Kuwait	1381 (1162~1621)	45.685 (38.060~53.149)	0.034 (-1.973~2.082)	183 (164~204)	4.945 (4.618~5.294)	2.280 (2.199~2.362)	1933 (1652~2249)	53.857 (48.440~59.789)	2.310 (2.241~2.379)
Kyrgyzstan	403 (335~472)	7.348 (6.110~8.592)	-5.187 (-8.560~-1.689)	64 (53~75)	1.080 (0.929~1.242)	-0.811 (-0.843~-0.780)	886 (710~1082)	15.294 (12.480~18.558)	-0.176 (-0.258~-0.094)
Lao People's Democratic Republic	368 (124~942)	7.105 (2.328~18.174)	0.817 (0.777~0.857)	80 (70~91)	1.557 (1.374~1.734)	1.444 (1.404~1.484)	799 (670~941)	15.678 (13.376~18.186)	1.958 (1.905~2.010)
Latvia	329 (280~384)	9.373 (7.863~11.124)	-5.799 (-6.742~-4.846)	37 (33~40)	1.556 (1.378~1.751)	-1.158 (-1.294~-1.022)	817 (703~944)	29.228 (24.622~34.215)	-0.429 (-0.699~-0.159)
Lebanon	2415 (1824~3440)	39.314 (29.861~55.337)	1.088 (0.952~1.225)	152 (135~171)	2.525 (2.239~2.851)	1.598 (1.534~1.663)	2054 (1769~2387)	34.534 (29.841~40.084)	1.945 (1.867~2.024)
Lesotho	418 (129~829)	37.043 (11.270~73.767)	0.406 (0.196~0.617)	37 (33~42)	3.110 (2.822~3.426)	0.018 (-0.012~0.048)	371 (322~427)	30.039 (26.513~34.133)	0.345 (0.326~0.364)
Liberia	894 (339~1811)	35.062 (12.816~73.935)	-1.504 (-1.852~-1.155)	33 (27~39)	1.116 (0.970~1.275)	-0.810 (-0.996~-0.625)	344 (267~422)	11.637 (9.564~13.876)	-0.512 (-0.764~-0.260)
Libya	576 (174~1654)	9.744 (2.778~28.880)	4.924 (4.660~5.189)	154 (135~176)	2.393 (2.125~2.687)	1.895 (1.871~1.920)	1844 (1560~2192)	29.023 (25.176~33.913)	2.144 (2.109~2.179)
Lithuania	280 (235~329)	5.631 (4.656~6.782)	-4.418 (-5.518~-3.306)	39 (35~43)	1.135 (0.999~1.286)	-0.053 (-0.126~0.021)	884 (759~1028)	21.540 (18.189~25.343)	0.504 (0.364~0.644)
Luxembourg	392 (346~438)	37.434 (33.203~41.863)	3.009 (2.551~3.468)	35 (32~38)	3.521 (3.250~3.815)	1.405 (1.355~1.455)	416 (373~466)	41.445 (36.998~46.717)	1.243 (1.183~1.302)
Madagascar	5846 (2357~11428)	40.756 (16.485~80.385)	0.029 (-0.051~0.109)	273 (237~311)	1.990 (1.772~2.219)	0.270 (0.215~0.325)	2603 (2192~3089)	18.213 (15.728~21.020)	0.488 (0.465~0.511)
Malawi	2145 (879~4025)	24.081 (9.771~47.046)	0.351 (0.050~0.653)	132 (113~154)	1.362 (1.207~1.532)	0.236 (0.185~0.288)	1313 (1074~1565)	13.909 (11.773~16.336)	0.466 (0.402~0.531)
Malaysia	6816 (5105~8876)	23.333 (17.304~30.581)	2.265 (2.152~2.378)	699 (633~773)	2.336 (2.118~2.572)	2.504 (2.476~2.531)	7924 (7008~9004)	26.620 (23.713~30.128)	3.125 (3.089~3.162)
Maldives	329 (232~458)	85.524 (62.557~112.497)	-0.420 (-0.474~-0.366)	46 (42~50)	11.072 (10.199~11.976)	2.812 (2.764~2.860)	456 (415~504)	124.128 (112.343~136.747)	2.895 (2.832~2.958)
Mali	5892 (2197~11747)	57.329 (20.496~118.300)	-0.848 (-1.061~-0.635)	149 (129~170)	1.208 (1.083~1.347)	-0.655 (-0.692~-0.619)	1601 (1341~1897)	14.349 (12.331~16.652)	-0.353 (-0.403~-0.303)
Malta	861 (759~963)	88.885 (79.163~99.476)	4.475 (3.897~5.056)	66 (60~71)	7.464 (6.944~7.989)	3.259 (3.199~3.318)	745 (678~811)	80.734 (73.568~88.262)	3.465 (3.425~3.506)
Marshall Islands	31 (17~56)	61.643 (33.854~112.181)	0.498 (0.458~0.537)	2 (2~2)	3.535 (3.255~3.838)	1.290 (1.264~1.315)	22 (20~24)	46.144 (41.520~50.957)	1.835 (1.810~1.860)
Mauritania	685 (293~1255)	29.510 (12.316~54.900)	-1.254 (-1.525~-0.982)	28 (25~33)	1.063 (0.946~1.186)	-0.407 (-0.448~-0.367)	328 (271~395)	12.802 (10.808~15.110)	0.092 (0.062~0.123)
Mauritius	3505 (3246~3725)	200.518 (184.866~212.763)	6.593 (4.462~8.767)	200 (185~216)	10.664 (9.905~11.414)	4.898 (4.806~4.990)	2038 (1846~2227)	107.870 (98.288~117.389)	5.192 (5.133~5.251)
Mexico	102648 (91208~115068)	80.889 (72.038~90.384)	3.694 (3.182~4.208)	7795 (6843~8766)	6.127 (5.370~6.860)	2.624 (2.582~2.666)	70394 (61531~80826)	55.053 (48.131~63.023)	2.118 (2.081~2.154)
Micronesia (Federated States of)	54 (33~93)	58.782 (35.484~101.822)	-0.329 (-0.396~-0.263)	3 (3~3)	3.352 (3.086~3.636)	1.113 (1.098~1.129)	41 (37~46)	45.756 (41.162~50.510)	1.583 (1.544~1.623)
Monaco	52 (37~70)	58.192 (42.400~78.911)	0.675 (0.600~0.750)	3 (3~4)	4.148 (3.782~4.524)	0.702 (0.681~0.722)	43 (39~48)	50.124 (44.585~56.637)	0.655 (0.637~0.672)
Mongolia	946 (608~1368)	37.339 (24.018~54.785)	-1.373 (-1.870~-0.874)	79 (72~88)	3.319 (3.029~3.647)	0.996 (0.920~1.073)	911 (795~1047)	33.564 (29.812~37.859)	1.962 (1.917~2.008)
Montenegro	42 (29~58)	4.707 (3.345~6.459)	0.817 (0.650~0.985)	8 (7~10)	1.117 (0.966~1.297)	0.219 (0.182~0.255)	173 (144~206)	20.262 (16.768~24.418)	0.705 (0.650~0.761)
Morocco	2705 (1007~5895)	7.649 (2.759~17.006)	4.309 (4.212~4.405)	911 (810~1027)	2.515 (2.235~2.811)	2.036 (2.012~2.061)	11545 (9994~13498)	31.328 (27.230~36.392)	2.586 (2.569~2.602)
Mozambique	2774 (1098~5300)	19.800 (8.238~37.673)	-0.377 (-0.557~-0.197)	177 (149~208)	1.202 (1.052~1.366)	-0.518 (-0.600~-0.435)	1799 (1431~2194)	12.451 (10.301~14.837)	-0.201 (-0.290~-0.112)
Myanmar	6074 (2005~15214)	12.500 (4.006~31.630)	1.703 (1.619~1.787)	1315 (1167~1482)	2.572 (2.290~2.880)	2.636 (2.604~2.668)	13317 (11491~15226)	26.319 (22.871~29.907)	3.215 (3.188~3.243)
Namibia	599 (189~1215)	42.238 (13.161~85.494)	0.459 (0.279~0.638)	55 (50~61)	3.514 (3.206~3.830)	0.683 (0.649~0.717)	575 (503~653)	36.240 (32.030~40.489)	1.118 (1.101~1.135)
Nauru	6 (3~12)	67.924 (35.279~125.921)	-0.162 (-0.232~-0.093)	0 (0~0)	3.610 (3.329~3.899)	0.299 (0.276~0.322)	4 (4~5)	53.810 (48.388~59.267)	0.405 (0.306~0.503)
Nepal	27664 (18562~38519)	119.010 (79.897~165.700)	1.889 (1.794~1.984)	2035 (1852~2214)	8.553 (7.790~9.282)	2.405 (2.250~2.560)	18223 (16389~20247)	75.388 (68.006~83.445)	2.989 (2.832~3.146)
Netherlands	17595 (15606~19385)	50.876 (45.668~55.631)	5.444 (4.859~6.031)	1394 (1256~1538)	4.409 (3.999~4.824)	3.448 (3.380~3.515)	16420 (14723~18293)	49.987 (44.440~56.421)	3.041 (2.971~3.111)
New Zealand	4827 (4349~5266)	56.319 (51.147~60.992)	3.375 (3.152~3.598)	467 (404~532)	5.592 (4.884~6.311)	1.954 (1.813~2.096)	4391 (3831~4977)	52.297 (45.948~59.411)	1.218 (1.110~1.325)
Nicaragua	1320 (875~1709)	25.539 (16.812~33.275)	2.338 (1.996~2.680)	184 (168~201)	3.638 (3.315~3.975)	3.533 (3.461~3.605)	1778 (1579~1998)	35.182 (31.378~39.136)	3.420 (3.373~3.466)
Niger	3030 (1240~5699)	32.311 (12.630~63.882)	-1.196 (-1.375~-1.016)	110 (93~131)	0.974 (0.854~1.104)	-0.940 (-1.000~-0.879)	1157 (934~1416)	10.757 (8.942~12.794)	-0.641 (-0.679~-0.603)
Nigeria	26938 (10935~48502)	27.077 (10.915~49.967)	-1.152 (-1.237~-1.067)	1382 (1160~1645)	1.132 (0.973~1.298)	-0.881 (-0.917~-0.845)	14938 (11950~18256)	12.883 (10.597~15.393)	-0.733 (-0.768~-0.698)
Niue	1 (1~2)	85.006 (56.186~133.466)	1.180 (0.864~1.497)	0 (0~0)	3.452 (3.159~3.760)	0.609 (0.545~0.674)	1 (1~1)	55.367 (49.579~61.642)	1.112 (1.081~1.143)
North Macedonia	236 (141~387)	7.581 (4.514~12.241)	1.320 (1.236~1.403)	31 (27~35)	1.127 (0.981~1.305)	0.358 (0.316~0.401)	624 (521~741)	20.133 (16.763~24.024)	0.958 (0.929~0.986)
Northern Mariana Islands	31 (20~50)	60.282 (39.378~97.641)	-0.547 (-1.424~0.338)	2 (2~3)	4.275 (3.881~4.703)	1.109 (0.898~1.321)	35 (31~39)	62.497 (55.440~69.693)	1.595 (1.489~1.702)
Norway	4672 (4295~5012)	47.572 (44.103~51.064)	1.970 (1.532~2.409)	474 (406~539)	5.311 (4.621~6.020)	1.361 (1.304~1.418)	5748 (4948~6658)	62.932 (54.239~73.183)	0.712 (0.659~0.765)
Oman	475 (291~718)	20.144 (11.966~30.899)	1.617 (1.286~1.948)	95 (82~112)	2.922 (2.617~3.264)	2.312 (2.245~2.378)	1131 (935~1363)	37.927 (33.243~43.311)	2.437 (2.378~2.495)
Pakistan	71586 (48230~97472)	58.583 (39.370~80.826)	0.010 (-0.053~0.073)	5643 (4934~6381)	4.428 (3.870~5.021)	-0.311 (-0.341~-0.282)	42628 (36267~49584)	31.237 (27.067~36.040)	-0.727 (-0.754~-0.699)
Palau	12 (8~19)	60.932 (40.615~95.312)	0.439 (0.317~0.561)	1 (1~1)	3.726 (3.445~4.052)	0.811 (0.769~0.853)	14 (12~15)	58.129 (52.292~64.364)	1.504 (1.430~1.578)
Palestine	2239 (1580~2892)	87.139 (60.487~113.027)	0.249 (0.119~0.379)	276 (255~297)	8.845 (8.134~9.490)	1.848 (1.789~1.907)	3007 (2732~3278)	104.410 (95.173~113.279)	1.902 (1.825~1.978)
Panama	2798 (2219~3319)	63.218 (50.111~75.038)	4.184 (3.803~4.567)	216 (200~232)	4.854 (4.497~5.222)	3.523 (3.467~3.579)	2348 (2134~2571)	53.182 (48.358~58.223)	3.632 (3.607~3.658)
Papua New Guinea	6598 (4438~10357)	86.942 (55.917~141.026)	0.498 (0.372~0.624)	334 (307~363)	4.822 (4.480~5.186)	0.748 (0.725~0.770)	3730 (3346~4137)	53.551 (48.868~59.107)	0.900 (0.847~0.952)
Paraguay	1790 (1148~2496)	30.085 (19.380~42.228)	2.309 (2.050~2.569)	127 (116~139)	2.129 (1.949~2.323)	2.377 (2.350~2.405)	1125 (989~1284)	18.619 (16.528~21.100)	2.329 (2.310~2.348)
Peru	82312 (59629~106113)	246.210 (178.271~317.786)	2.338 (1.785~2.894)	8297 (7815~8783)	24.725 (23.235~26.217)	3.597 (3.525~3.670)	55994 (52200~59884)	167.379 (155.607~179.281)	3.701 (3.609~3.793)
Philippines	1884 (1393~2382)	2.075 (1.542~2.615)	1.238 (1.122~1.353)	676 (556~810)	0.728 (0.614~0.852)	0.338 (0.293~0.383)	7770 (6089~9668)	8.339 (6.708~10.277)	0.579 (0.548~0.610)
Poland	18702 (17067~20554)	28.950 (26.452~31.860)	2.157 (1.869~2.447)	1337 (1182~1520)	2.545 (2.260~2.892)	0.853 (0.806~0.901)	24978 (21723~28715)	42.624 (36.656~49.334)	1.063 (1.001~1.125)
Portugal	12588 (11193~13719)	52.276 (47.328~56.631)	5.352 (4.957~5.748)	1048 (962~1129)	4.863 (4.499~5.238)	3.418 (3.393~3.445)	11895 (10833~12988)	53.488 (48.337~59.042)	3.377 (3.333~3.422)
Puerto Rico	4297 (3603~5013)	68.427 (57.192~79.963)	4.092 (3.191~5.001)	255 (232~277)	4.064 (3.727~4.402)	3.666 (3.609~3.723)	2817 (2555~3105)	45.102 (40.750~49.778)	3.833 (3.751~3.916)
Qatar	259 (162~378)	21.837 (13.478~32.236)	0.070 (-0.385~0.527)	58 (48~70)	2.420 (2.190~2.675)	0.799 (0.757~0.840)	688 (546~846)	34.319 (30.016~39.417)	1.160 (1.122~1.198)
Republic of Korea	46534 (30378~59899)	50.403 (33.110~64.868)	3.761 (3.586~3.937)	7893 (7171~8673)	8.991 (8.212~9.832)	4.276 (4.128~4.424)	115293 (103559~128325)	127.462 (114.185~141.860)	4.502 (4.393~4.611)
Republic of Moldova	162 (119~212)	3.061 (2.221~4.045)	-3.866 (-4.347~-3.383)	45 (39~52)	1.024 (0.880~1.192)	0.205 (0.170~0.240)	1011 (840~1203)	19.715 (16.236~23.571)	0.799 (0.773~0.825)
Romania	10894 (9534~12331)	34.875 (30.692~39.520)	-0.866 (-1.741~0.017)	1005 (916~1095)	3.443 (3.146~3.744)	-0.096 (-0.146~-0.045)	15302 (13730~17167)	48.937 (43.488~55.291)	0.418 (0.391~0.446)
Russian Federation	25018 (22853~27525)	11.335 (10.339~12.501)	-2.147 (-3.538~-0.737)	1707 (1446~1985)	0.961 (0.809~1.127)	-1.156 (-1.190~-1.121)	34024 (27775~41039)	16.694 (13.488~20.217)	-0.727 (-0.756~-0.698)
Rwanda	1794 (724~3869)	24.339 (9.473~53.632)	-0.767 (-0.941~-0.592)	130 (112~149)	1.671 (1.475~1.880)	0.989 (0.901~1.077)	1323 (1105~1558)	17.111 (14.638~19.824)	1.461 (1.278~1.644)
Saint Kitts and Nevis	25 (21~29)	37.957 (32.360~44.447)	2.717 (1.479~3.970)	2 (2~3)	3.318 (3.072~3.575)	2.644 (2.623~2.666)	25 (23~29)	35.327 (31.645~39.355)	2.902 (2.857~2.948)
Saint Lucia	128 (105~153)	56.173 (46.543~67.007)	4.156 (3.047~5.276)	8 (7~8)	3.362 (3.135~3.592)	3.639 (3.602~3.676)	82 (74~90)	34.598 (31.366~38.186)	3.997 (3.946~4.047)
Saint Vincent and the Grenadines	38 (33~43)	27.809 (24.298~31.521)	8.357 (7.017~9.714)	2 (2~3)	1.801 (1.646~1.961)	3.237 (3.196~3.278)	26 (23~30)	18.697 (16.213~21.247)	3.305 (3.247~3.364)
Samoa	104 (64~177)	58.854 (36.488~100.234)	-0.160 (-0.283~-0.038)	6 (6~7)	3.482 (3.215~3.756)	0.553 (0.514~0.591)	83 (74~92)	49.981 (44.989~55.198)	1.079 (1.049~1.110)
San Marino	7 (4~11)	9.344 (5.987~14.917)	-0.067 (-0.516~0.384)	1 (1~1)	1.576 (1.394~1.776)	0.785 (0.752~0.819)	13 (11~15)	21.605 (18.240~25.591)	0.688 (0.623~0.753)
Sao Tome and Principe	108 (41~240)	87.608 (34.053~190.096)	-0.263 (-0.536~0.012)	4 (3~4)	2.505 (2.290~2.758)	0.802 (0.704~0.901)	37 (32~43)	28.065 (24.928~31.844)	1.154 (1.078~1.230)
Saudi Arabia	26638 (18326~36864)	117.116 (78.333~162.695)	2.006 (1.913~2.098)	2494 (2266~2737)	9.516 (8.734~10.313)	3.214 (3.149~3.279)	25346 (22608~28192)	105.482 (96.072~115.577)	3.458 (3.410~3.506)
Senegal	2917 (1232~5465)	34.253 (14.069~65.652)	-0.365 (-0.719~-0.010)	109 (94~126)	1.121 (0.989~1.250)	0.048 (0.008~0.087)	1184 (971~1416)	12.620 (10.611~14.803)	0.464 (0.413~0.515)
Serbia	1930 (1238~2673)	12.928 (8.357~17.776)	0.865 (0.682~1.048)	180 (164~198)	1.452 (1.303~1.632)	0.861 (0.779~0.943)	3220 (2791~3709)	23.597 (20.292~27.582)	1.163 (1.014~1.313)
Seychelles	6 (2~15)	5.446 (2.062~12.711)	0.744 (0.622~0.867)	2 (2~2)	1.566 (1.389~1.755)	1.728 (1.707~1.748)	21 (18~25)	17.254 (14.759~20.107)	2.003 (1.980~2.026)
Sierra Leone	1378 (528~2661)	31.574 (12.040~63.857)	-1.075 (-1.170~-0.980)	51 (43~60)	0.982 (0.862~1.115)	-0.748 (-0.825~-0.672)	542 (439~659)	10.978 (9.141~13.135)	-0.527 (-0.619~-0.434)
Singapore	2058 (1825~2326)	24.667 (21.843~27.748)	2.768 (2.190~3.350)	331 (301~363)	3.964 (3.622~4.322)	2.471 (2.420~2.522)	5436 (4797~6137)	63.535 (56.093~71.652)	2.880 (2.835~2.925)
Slovakia	1524 (950~2233)	17.348 (10.891~25.456)	1.351 (1.188~1.514)	156 (142~170)	2.077 (1.884~2.311)	1.508 (1.471~1.546)	2886 (2539~3282)	34.648 (30.332~40.005)	1.857 (1.824~1.891)
Slovenia	1355 (1154~1559)	32.509 (27.858~37.513)	2.460 (1.400~3.530)	90 (81~99)	2.666 (2.399~2.966)	2.817 (2.708~2.925)	1434 (1260~1642)	39.857 (34.331~46.247)	2.529 (2.428~2.631)
Solomon Islands	173 (114~296)	34.816 (22.944~59.077)	0.643 (0.269~1.018)	13 (11~14)	2.582 (2.366~2.818)	0.572 (0.540~0.605)	153 (132~175)	32.404 (28.663~36.800)	0.925 (0.906~0.945)
Somalia	1963 (703~3663)	24.728 (9.887~44.633)	-0.906 (-1.070~-0.742)	123 (103~145)	1.450 (1.272~1.638)	-0.534 (-0.574~-0.495)	1106 (885~1345)	12.756 (10.767~15.014)	-0.598 (-0.644~-0.551)
South Africa	23448 (17434~32908)	50.170 (37.168~70.117)	0.640 (0.371~0.911)	2234 (1937~2541)	4.611 (4.008~5.211)	0.557 (0.511~0.602)	22249 (19141~25911)	44.804 (38.673~51.868)	0.685 (0.637~0.732)
South Sudan	1201 (467~2321)	25.972 (10.476~53.425)	-0.541 (-0.909~-0.171)	69 (59~79)	1.499 (1.329~1.666)	-0.546 (-0.599~-0.493)	619 (506~746)	12.655 (10.713~14.811)	-0.401 (-0.490~-0.313)
Spain	83334 (71906~91469)	80.428 (71.284~87.439)	3.664 (3.200~4.130)	6553 (5964~7136)	7.263 (6.662~7.881)	2.637 (2.602~2.672)	69348 (63065~76020)	74.459 (67.474~81.606)	2.380 (2.335~2.425)
Sri Lanka	6422 (3840~10480)	24.410 (14.575~39.234)	1.439 (0.935~1.946)	534 (478~591)	2.020 (1.822~2.230)	2.998 (2.970~3.026)	6459 (5650~7382)	23.401 (20.512~26.637)	3.583 (3.562~3.606)
Sudan	1880 (619~4734)	7.821 (2.460~19.965)	2.835 (2.693~2.977)	592 (515~680)	2.304 (2.053~2.574)	0.763 (0.738~0.787)	6725 (5632~7927)	27.411 (23.634~31.754)	1.104 (1.062~1.146)
Suriname	216 (134~299)	34.675 (21.389~47.918)	2.061 (1.560~2.564)	16 (15~17)	2.539 (2.334~2.751)	2.298 (2.227~2.370)	159 (142~179)	24.895 (22.150~27.780)	2.566 (2.499~2.633)
Sweden	12086 (10697~13557)	54.672 (48.529~60.892)	2.253 (1.574~2.936)	1097 (940~1258)	5.642 (4.894~6.384)	1.705 (1.661~1.748)	12046 (10410~13898)	60.405 (52.055~69.757)	0.841 (0.802~0.880)
Switzerland	6633 (5822~7305)	36.921 (32.878~40.462)	2.254 (1.802~2.707)	622 (570~669)	3.901 (3.591~4.214)	1.374 (1.270~1.479)	7361 (6627~8136)	44.610 (39.770~50.109)	1.091 (1.020~1.162)
Syrian Arab Republic	3023 (2020~4613)	23.473 (15.826~35.967)	3.396 (3.178~3.616)	422 (376~475)	3.092 (2.791~3.423)	3.139 (3.063~3.215)	5292 (4615~6096)	37.190 (32.659~42.520)	3.699 (3.577~3.822)
Taiwan (Province of China)	8327 (7462~9248)	19.835 (17.862~21.986)	5.915 (4.634~7.211)	1025 (924~1132)	2.504 (2.266~2.763)	4.950 (4.869~5.031)	13524 (11988~15265)	32.443 (28.747~36.568)	5.195 (5.096~5.295)
Tajikistan	3854 (2213~6770)	65.052 (37.994~114.845)	-0.909 (-1.218~-0.598)	509 (467~552)	8.783 (8.017~9.547)	1.019 (0.981~1.057)	4375 (3958~4841)	70.373 (64.231~77.312)	0.983 (0.910~1.056)
Thailand	5829 (4146~8847)	5.793 (4.123~8.709)	1.977 (1.703~2.251)	992 (863~1127)	0.963 (0.842~1.103)	2.163 (2.044~2.282)	13210 (11148~15756)	12.405 (10.393~14.928)	2.932 (2.790~3.074)
Timor-Leste	60 (20~141)	6.433 (2.157~15.005)	1.433 (1.002~1.866)	14 (12~16)	1.598 (1.421~1.787)	1.603 (1.532~1.674)	139 (119~162)	15.335 (13.233~17.838)	2.118 (1.959~2.278)
Togo	1586 (624~3083)	36.253 (13.882~73.850)	0.253 (0.097~0.409)	52 (44~61)	0.972 (0.855~1.109)	0.259 (0.203~0.315)	587 (475~716)	11.397 (9.470~13.387)	0.715 (0.657~0.771)
Tokelau	1 (1~2)	83.055 (51.601~132.273)	1.910 (1.520~2.301)	0 (0~0)	3.270 (3.013~3.565)	0.467 (0.398~0.537)	1 (1~1)	47.429 (42.611~52.840)	1.062 (1.011~1.114)
Tonga	39 (24~67)	42.592 (25.748~73.561)	0.470 (0.228~0.712)	2 (2~3)	2.662 (2.448~2.895)	0.672 (0.652~0.692)	32 (28~36)	37.121 (33.134~41.506)	1.062 (1.027~1.097)
Trinidad and Tobago	1118 (884~1412)	61.047 (48.376~76.786)	4.022 (3.570~4.477)	57 (52~61)	3.063 (2.846~3.307)	2.799 (2.718~2.880)	628 (565~697)	33.045 (29.613~36.798)	3.229 (3.070~3.388)
Tunisia	963 (384~2476)	7.212 (2.827~18.622)	4.329 (4.196~4.461)	335 (295~377)	2.501 (2.208~2.804)	2.272 (2.251~2.293)	4614 (3968~5364)	33.614 (29.027~39.014)	2.807 (2.781~2.833)
Turkmenistan	870 (696~1118)	18.200 (14.724~23.089)	-0.662 (-1.540~0.224)	58 (50~67)	1.269 (1.111~1.447)	-0.543 (-0.589~-0.497)	804 (654~969)	17.300 (14.331~20.602)	0.359 (0.322~0.397)
Tuvalu	6 (4~11)	56.003 (32.535~93.486)	-0.473 (-0.539~-0.408)	0 (0~0)	3.467 (3.201~3.751)	0.541 (0.525~0.557)	6 (5~6)	49.862 (44.818~55.093)	0.874 (0.844~0.904)
Türkiye	25363 (17689~34576)	27.305 (19.220~37.295)	2.164 (1.863~2.466)	2909 (2642~3190)	3.054 (2.793~3.356)	2.551 (2.456~2.647)	40309 (35470~45852)	41.663 (36.711~47.359)	3.132 (3.058~3.206)
Uganda	4674 (1797~10621)	25.520 (9.763~58.165)	-0.539 (-0.608~-0.470)	322 (278~370)	1.667 (1.482~1.861)	0.135 (0.088~0.182)	3158 (2639~3753)	17.077 (14.669~19.800)	0.513 (0.446~0.580)
Ukraine	6954 (5329~8778)	10.470 (8.069~13.205)	-3.926 (-4.541~-3.308)	668 (574~770)	1.173 (1.007~1.361)	-3.283 (-3.377~-3.188)	11831 (9829~14082)	18.479 (15.297~22.132)	-3.107 (-3.167~-3.048)
United Arab Emirates	4382 (3080~6263)	105.790 (75.904~151.273)	0.112 (-0.390~0.617)	351 (291~416)	3.331 (2.951~3.684)	2.549 (2.502~2.596)	4119 (3426~4856)	41.459 (36.265~47.019)	3.060 (2.996~3.123)
United Kingdom	143238 (132273~150345)	108.249 (101.067~113.446)	3.822 (3.249~4.399)	11430 (9979~12861)	9.399 (8.280~10.529)	2.272 (2.218~2.326)	111573 (97865~126603)	91.501 (80.639~103.941)	1.367 (1.292~1.442)
United Republic of Tanzania	6019 (2396~12685)	19.595 (7.763~41.927)	0.052 (-0.004~0.107)	443 (382~513)	1.375 (1.214~1.537)	0.576 (0.562~0.589)	4636 (3835~5519)	14.806 (12.565~17.295)	0.864 (0.842~0.886)
United States Virgin Islands	53 (37~76)	35.177 (23.431~52.119)	1.959 (1.702~2.217)	7 (7~8)	4.548 (4.212~4.897)	4.001 (3.942~4.060)	75 (68~82)	44.464 (40.215~49.166)	4.077 (4.002~4.152)
United States of America	524808 (478755~560667)	91.665 (84.233~97.909)	2.389 (2.063~2.717)	59754 (52046~67737)	11.043 (9.757~12.351)	1.886 (1.776~1.997)	708092 (621857~808616)	128.720 (113.854~146.062)	1.356 (1.240~1.472)
Uruguay	3323 (3052~3575)	59.551 (55.204~63.822)	3.179 (2.793~3.567)	307 (286~329)	5.830 (5.441~6.257)	2.257 (2.229~2.285)	3224 (2940~3517)	62.118 (56.298~68.217)	2.131 (2.112~2.150)
Uzbekistan	4839 (4017~5886)	17.225 (14.589~20.743)	-3.175 (-5.881~-0.392)	1036 (955~1130)	3.801 (3.526~4.076)	-0.095 (-0.139~-0.050)	11494 (10155~12963)	39.877 (35.954~44.470)	0.361 (0.301~0.422)
Vanuatu	165 (88~283)	64.066 (34.784~111.264)	0.090 (-0.377~0.560)	8 (7~8)	3.133 (2.898~3.381)	0.560 (0.547~0.572)	94 (83~105)	39.952 (35.667~44.208)	0.879 (0.862~0.895)
Venezuela (Bolivarian Republic of)	10580 (8172~13348)	36.207 (28.124~45.318)	3.948 (3.697~4.199)	905 (839~975)	3.000 (2.782~3.226)	2.925 (2.754~3.096)	9231 (8221~10247)	30.517 (27.343~33.871)	2.877 (2.704~3.050)
Viet Nam	6768 (2511~15187)	6.889 (2.497~15.679)	2.286 (2.246~2.326)	1958 (1707~2212)	1.863 (1.645~2.085)	3.085 (3.037~3.133)	21575 (18484~25211)	20.890 (17.997~24.263)	3.605 (3.577~3.633)
Yemen	1178 (423~2764)	6.972 (2.327~16.872)	3.006 (2.480~3.534)	407 (349~472)	2.198 (1.938~2.447)	1.103 (1.064~1.143)	4421 (3670~5277)	24.253 (20.776~28.249)	1.214 (1.162~1.267)
Zambia	2287 (943~4400)	26.189 (10.883~50.651)	0.310 (0.179~0.442)	148 (128~171)	1.588 (1.411~1.770)	0.476 (0.406~0.546)	1481 (1225~1760)	16.398 (14.210~19.066)	0.839 (0.810~0.867)
Zimbabwe	1018 (344~1864)	13.765 (4.355~25.669)	0.975 (0.696~1.256)	167 (143~196)	1.866 (1.648~2.087)	0.122 (0.059~0.185)	1781 (1438~2148)	19.730 (16.473~23.265)	0.059 (0.020~0.097)
