# Supplementary material for: Inequalities and age-period-cohort effects of global and regional burden for interstitial lung disease and pulmonary sarcoidosis: based on Global Burden of Disease study 2021
Source: Front Med (Lausanne). 2025 May 26;12:1471402. doi: 10.3389/fmed.2025.1471402 (PMC12146182; doi:10.3389/fmed.2025.1471402)
Supplement: Supplementary Table S2 — The CIs and SIs of ASDR, ASIR, and ASPR attributed to ILD and pulmonary sarcoidosis for both sexes in five regions in 1992 and 2021. Abbreviations: ASDR, Age-standardized disability-adjusted life-years rate; ASIR, Age-standardized incidence rate; ASPR, Age-standardized prevalence rate; CI, Concentrate index; SI, Slope index; 95% UI, 95% Uncertain intervals; ILD, Interstitial lung disease. [file Table_2.xlsx]

## Sheet: Sheet1
Measures	Locations	Years	Concentrate Index	95%CI		Slope Index
ASDR	Global	1992	0.152672	0.0880994	0.217244	19.5701
		2021	0.233505	0.152561	0.314449	52.3639
	Africa	1992	0.00201187	-0.0879256	0.0919493	-4.46684
		2021	0.0493626	-0.0751996	0.173925	1.1124
	Asia	1992	-0.107746	-0.253315	0.0378238	7.24931
		2021	-0.0381833	-0.22213	0.145763	16.5461
	Europe	1992	0.0199807	-0.0609393	0.100901	17.9151
		2021	0.134307	0.0107272	0.257887	63.8425
	America	1992	0.260599	0.18535	0.335848	33.3955
		2021	0.242435	0.177417	0.307452	76.5618
	Oceania	1992	-0.0660806	-0.123633	-0.00852815	-14.0589
		2021	0.0959168	0.0494309	0.142403	74.3448
ASIR	Global	1992	0.274754	0.208779	0.340729	2.5851
		2021	0.315056	0.243263	0.386848	5.01524
	Africa	1992	0.235053	0.159221	0.310886	0.821025
		2021	0.297831	0.196028	0.399634	1.60755
	Asia	1992	0.0625795	-0.093014	0.218173	0.439705
		2021	0.107019	-0.042717	0.256754	1.81617
	Europe	1992	0.100947	0.0145117	0.187382	2.69573
		2021	0.135898	0.0143194	0.257476	5.46933
	America	1992	0.344482	0.281707	0.407257	3.78031
		2021	0.322252	0.250894	0.393611	6.50612
	Oceania	1992	0.112463	0.0918631	0.133062	3.93374
		2021	0.174356	0.106362	0.242349	9.64752
ASPR	Global	1992	0.385833	0.313152	0.458513	36.4743
		2021	0.404608	0.326125	0.48309	68.5634
	Africa	1992	0.263286	0.194345	0.332226	10.0779
		2021	0.336995	0.237493	0.436498	18.562
	Asia	1992	0.213511	0.0203034	0.406719	9.06898
		2021	0.251969	0.0609047	0.443033	27.4355
	Europe	1992	0.0689568	-0.00267114	0.140585	28.0672
		2021	0.0964209	0.00246716	0.190375	52.8299
	America	1992	0.405317	0.337604	0.473029	40.4814
		2021	0.389465	0.329112	0.449818	81.2439
	Oceania	1992	0.120226	0.104596	0.135855	43.1894
		2021	0.156046	0.0902038	0.221888	82.7969

## Sheet: Sheet2
Mearures	Location	Health Inequality metrics	Year	Value	95%CI
ASDR	Global	Slope Index	1990	26.9838	14.3288	39.6387
	Global		2019	22.5915	13.4462	31.7368
	Africa		1990	-11.4338	-29.6165	6.74894
	Africa		2019	-2.15952	-14.594	10.2749
	Asia		1990	11.3289	1.21647	21.4413
	Asia		2019	13.6608	2.15243	25.1692
	Europe		1990	67.7284	44.9899	90.467
	Europe		2019	11.5627	-6.72538	29.8508
	America		1990	55.5585	20.1361	90.9809
	America		2019	29.4386	0.110641	58.7667
	Oceania		1990	118.046	61.5121	174.579
	Oceania		2019	22.4253	-52.9057	97.7564
