# Supplementary material for: Inequalities and age-period-cohort effects of global and regional burden for interstitial lung disease and pulmonary sarcoidosis: based on Global Burden of Disease study 2021
Source: Front Med (Lausanne). 2025 May 26;12:1471402. doi: 10.3389/fmed.2025.1471402 (PMC12146182; doi:10.3389/fmed.2025.1471402)
Supplement: Supplementary Table S3 — The Net drifts and its annual percent change of DALYs, incidence, and prevalence attributed to ILD and pulmonary sarcoidosis by regions for both sexes from 1992 to 2021. Abbreviations: DALYs, Disability-adjusted life-years rate; ILD, Interstitial lung disease. 95% uncertain intervals are displayed in this table. [file Table_3.xlsx]

## Sheet: Sheet1
Measures	Location	Net drifts	Lower	Higher	P-value
DALYs	Global	0.438452	0.359756	0.51721	7.45e-28
	Africa	-0.32743	-0.401385	-0.253421	4.7e-18
	Asia	0.154418	0.036976	0.271998	0.00994974
	Europe	0.892903	0.770571	1.01538	9.09e-47
	America	0.78952	0.731234	0.84784	1.98e-156
	Oceania	0.288569	0.17939	0.397868	2.16e-07
Incidence	Global	0.320749	-3.64402	4.44865	0.876302
	Africa	-0.132107	-0.792744	0.532929	0.696253
	Asia	0.286	-2.53442	3.18804	0.844436
	Europe	0.623886	-1.12559	2.40432	0.48704
	America	0.259192	-3.25355	3.89948	0.886878
	Oceania	0.327225	-0.488298	1.14943	0.432735
Prevalence	Global	0.0368551	-6.87311	7.45954	0.991949
	Africa	0.149283	-0.511923	0.814884	0.658935
	Asia	0.152134	-6.98652	7.83868	0.967859
	Europe	0.287002	-3.53948	4.26528	0.885191
	America	-0.138595	-6.46489	6.61558	0.966869
	Oceania	0.413619	-0.298688	1.13102	0.25578
